# Supplementary material for: Plasma biomarkers and genetics in the diagnosis and prediction of Alzheimer’s disease
Source: Brain. 2022 Apr 6;146(2):690–9. doi: 10.1093/brain/awac128 (PMC9924904; doi:10.1093/brain/awac128)
Supplement: awac128_Supplementary_Data [file awac128_Supplementary_Data.zip]

Archive with 2 entries (2 files):
- brain-2021-02385-File009.pdf
- brain-2021-02385-File010.xlsx
