# Supplementary material for: Plasma biomarkers and genetics in the diagnosis and prediction of Alzheimer’s disease
Source: Brain. 2022 Apr 6;146(2):690–9. doi: 10.1093/brain/awac128 (PMC9924904; doi:10.1093/brain/awac128)
Supplement: awac128_Supplementary_Data [file awac128_Supplementary_Data.zip › brain-2021-02385-File010.xlsx]

## Sheet: Table of Contents
Contents
Supplementary Table 1.	Top variants (p<1e-5) for the Aβ40 GWAS results (N=1915)
Supplementary Table 2.	Top variants (p<1e-5) for the Aβ42 GWAS results (N=1911)
Supplementary Table 3.	Top variants (p<1e-5) for the NfL GWAS results (N=1848)
Supplementary Table 4.	Top variants (p<1e-5) for the GFAP GWAS results (N=1903)
Supplementary Table 5.	Top variants (p<1e-5) for the P-tau181 GWAS results (N=1869)
Supplementary Table 6.	Top variants (p<1e-5) for the Aβ42/Aβ40 ratio GWAS results (N=1902)
Supplementary Table 7.	Kunkle et al., 2019, GWAS significant SNPs
Supplementary Table 8.	Top genes (p<1e-3) from gene-association analysis in MAGMA for all biomarkers
Supplementary Table 9.	Top gene-set analysis (p<1e-3) for all biomarkers using MAGMA and annotated gene sets from GO and REACTOME

## Sheet: Suppl.T1
Supplementary Table 1.Top variants (p<1e-5) for the Aβ40 GWAS association results (N=1915)
SNP	CHR	BP	A1	BETA	SE	P	case_BETA	case_SE	case_P	control_BETA	control_SE	control_P	N SNPs with p<1e-5	Nearest gene
7:134080609	7	134080609	T	-0.08772	0.0184	2.015e-06	-0.09866	0.02441	5.583e-05	-0.09896	0.04068	0.01534	8	.
10:135344579	10	135344579	G	0.08366	0.01844	6.102e-06	0.07006	0.02448	0.004267	0.131	0.04086	0.001429	1	CYP2E1
12:50231025	12	50231025	G	0.08381	0.01841	5.625e-06	0.08935	0.02442	0.0002633	0.1266	0.04059	0.001923	6	BCDIN3D|BCDIN3D-AS1
13:81281589	13	81281589	G	0.08426	0.01845	5.276e-06	0.09067	0.02446	0.0002182	0.08597	0.04131	0.03793	1	.
15:25763028	15	25763028	A	0.08641	0.01845	3.023e-06	0.09148	0.02445	0.0001904	0.1148	0.04098	0.005279	3	.
16:1904524	16	1904524	A	0.08524	0.01843	3.972e-06	0.1074	0.02445	1.21e-05	0.06117	0.04082	0.1347	3	MEIOB(0)
APOE region	19	19:44.4-46.5kb		-0.072	0.032	0.011	-0.07	0.031	0.041	-0.18	0.106	0.0757	2912	APOE
20:23140535	20	23140535	T	0.08283	0.01842	7.287e-06	0.076	0.02449	0.001955	0.1362	0.0407	0.0008834	1	LINC00656(+27.26kb)
CHR:POS - chromosome and position format; build 37, assembly hg19
CHR - chromosome
BP - position; build 37, assembly hg19
A1 - tested allele
BETA - linear regression coefficient from the association analysis
SE - standard error of the regression coeficient
P - association analysis p-value
case_BETA - linear regression coefficient for the association analysis in cases only
case_SE - standard error of the regression coefficient in cases only
case_P - association analysis p-value in cases only
control_BETA - linear regression coefficient for the association analysis in controls only
controls_SE - standard error of the regression coefficient in controls only
control_P - association analysis p-value in controls only
N SNPs with p<1e-5 -number of SNPs in a region with p<1e-5
Nearest gene in 30kb window, annotated using hg19 reference
APOE region - linear regression run for number of APOE e4 alleles

## Sheet: Suppl.T2
Supplementary Table 2.Top variants (p<1e-5) for the Aβ42 GWAS association results (N=1911)
SNP	CHR	BP	A1	BETA	SE	P	case_BETA	case_SE	case_P	control_BETA	control_SE	control_P	N SNPs with p<1e-5	Nearest gene
2:1234674	2	1234674	T	0.08643	0.01908	6.285e-06	0.1161	0.02509	4.07e-06	0.04356	0.0446	0.3292	1	SNTG2
3:6297480	3	6297480	C	-0.08518	0.01909	8.551e-06	-0.08026	0.02513	0.001433	-0.1205	0.04426	0.006705	1	.
9:92808229	9	92808229	A	-0.09199	0.01902	1.437e-06	-0.07403	0.02513	0.003275	-0.1773	0.0437	5.8e-05	24	LOC286370(+4.448kb)
9:18907769	9	18907769	A	0.089	0.01908	3.316e-06	0.1174	0.0251	3.184e-06	0.06393	0.0444	0.1506	1	ADAMTSL1
10:3095231	10	3095231	A	0.08501	0.01905	8.544e-06	0.08728	0.02512	0.0005258	0.1134	0.04407	0.01041	1	PFKP(-14.48kb)
APOE region	19	19:44.4-46.5kb		-0.015	0.032	6.35e-07	-0.14	0.031	3.6e-05	-0.359	0.101	0.00103	2912	APOE
20:9592676	20	9592676	A	0.08658	0.0191	6.192e-06	0.09219	0.02517	0.0002588	0.113	0.04425	0.01095	1	PAK7
22:27786947	22	27786947	A	0.08514	0.01904	8.253e-06	0.09065	0.0251	0.000314	0.1074	0.04438	0.01595	2	.
CHR:POS - chromosome and position format; build 37, assembly hg19
CHR - chromosome
BP - position; build 37, assembly hg19
A1 - tested allele
BETA - linear regression coefficient from the association analysis
SE - standard error of the regression coeficient
P - association analysis p-value
case_BETA - linear regression coefficient for the association analysis in cases only
case_SE - standard error of the regression coefficient in cases only
case_P - association analysis p-value in cases only
control_BETA - linear regression coefficient for the association analysis in controls only
controls_SE - standard error of the regression coefficient in controls only
control_P - association analysis p-value in controls only
N SNPs with p<1e-5 -number of SNPs in a region with p<1e-5
Nearest gene in 30kb window, annotated using hg19 reference
APOE region - linear regression run for number of APOE e4 alleles

## Sheet: Suppl.T3
Supplementary Table 3.Top variants (p<1e-5) for the NfL GWAS association results (N=1848)
SNP	CHR	BP	A1	BETA	SE	P	case_BETA	case_SE	case_P	control_BETA	control_SE	control_P	N SNPs with p<1e-5	Nearest gene
6:154705966	6	154705966	T	0.09878	0.02097	2.666e-06	0.1208	0.02452	9.45e-07	0.02954	0.03997	0.4602	1	CNKSR3(-20.47kb)|IPCEF1(+28.07kb)
8:119598322	8	119598322	G	0.09282	0.02095	9.918e-06	0.102	0.02453	3.45e-05	0.06073	0.03996	0.1292	4	SAMD12
10:63096664	10	63096664	A	0.09751	0.02091	3.344e-06	0.09929	0.02453	5.466e-05	0.08793	0.03952	0.02656	1	.
10:125081474	10	125081474	C	0.095	0.02097	6.289e-06	0.1023	0.02458	3.362e-05	0.08589	0.03982	0.03154	2	.
11:91338348	11	91338348	T	-0.09489	0.02097	6.457e-06	-0.07658	0.02466	0.001936	-0.1456	0.03928	0.0002358	1	.
APOE region	19	19:44.4-46.5kb		0.027	0.03355	0.4	-0.014	0.03767	0.7	0.173	0.10833	0.0776	2912	APOE
CHR:POS - chromosome and position format; build 37, assembly hg19
CHR - chromosome
BP - position; build 37, assembly hg19
A1 - tested allele
BETA - linear regression coefficient from the association analysis
SE - standard error of the regression coeficient
P - association analysis p-value
case_BETA - linear regression coefficient for the association analysis in cases only
case_SE - standard error of the regression coefficient in cases only
case_P - association analysis p-value in cases only
control_BETA - linear regression coefficient for the association analysis in controls only
controls_SE - standard error of the regression coefficient in controls only
control_P - association analysis p-value in controls only
N SNPs with p<1e-5 -number of SNPs in a region with p<1e-5
Nearest gene in 30kb window, annotated using hg19 reference
APOE region - linear regression run for number of APOE e4 alleles

## Sheet: Suppl.T4
Supplementary Table 4.Top variants (p<1e-5) for the GFAP GWAS association results (N=1903)
SNP	CHR	BP	A1	BETA	SE	P	case_BETA	case_SE	case_P	control_BETA	control_SE	control_P	N SNPs with p<1e-5	Nearest gene
2:65764201	2	65764201	C	0.09419	0.02123	9.679e-06	0.09441	0.02481	0.0001481	0.0954	0.04144	0.02175	1	.
3:178184070	3	178184070	C	0.1021	0.0212	1.605e-06	0.1047	0.0248	2.56e-05	0.09376	0.04117	0.0232	2	LINC01014(+8.977kb)
3:163731632	3	163731632	G	0.09486	0.02122	8.246e-06	0.09972	0.02474	5.877e-05	0.08429	0.04148	0.04269	1	.
4:42230777	4	42230777	C	0.1011	0.02121	2.043e-06	0.1233	0.02471	6.749e-07	0.02986	0.04148	0.4719	3	.
6:152807956	6	152807956	G	-0.09548	0.02121	7.174e-06	-0.09812	0.02477	7.851e-05	-0.08118	0.04125	0.04964	1	SYNE1
8:72018145	8	72018145	T	0.09525	0.02119	7.345e-06	0.09909	0.02475	6.581e-05	0.082	0.04143	0.04834	1	.
10:54739291	10	54739291	C	-0.09923	0.0212	3.055e-06	-0.1182	0.02475	2e-06	-0.04148	0.04138	0.3166	8	.
12:68816523	12	68816523	G	0.1044	0.02121	9.276e-07	0.1136	0.02477	4.881e-06	0.08271	0.04121	0.0453	2	LOC100507195(-9.098kb)
14:21009472	14	21009472	C	0.1008	0.02116	2.06e-06	0.1043	0.02475	2.652e-05	0.09281	0.04122	0.02479	2	RNASE9(-14.78kb)
16:79358608	16	79358608	C	-0.09448	0.02122	8.942e-06	-0.1024	0.02478	3.805e-05	-0.0794	0.04178	0.05797	1	.
17:33065255	17	33065255	T	0.09972	0.02118	2.681e-06	0.1132	0.02475	5.265e-06	0.05466	0.04139	0.1872	3	.
18:29357301	18	29357301	C	0.09644	0.02124	5.962e-06	0.08982	0.02478	0.0003005	0.1148	0.04166	0.006071	1	SLC25A52(+16.46kb)
APOE region	19	19:44.4-46.5kb		0.106	0.03322	0.0013	0.11	0.03907	0.0021	0.0162	0.09232	0.873	2912	APOE
CHR:POS - chromosome and position format; build 37, assembly hg19
CHR - chromosome
BP - position; build 37, assembly hg19
A1 - tested allele
BETA - linear regression coefficient from the association analysis
SE - standard error of the regression coeficient
P - association analysis p-value
case_BETA - linear regression coefficient for the association analysis in cases only
case_SE - standard error of the regression coefficient in cases only
case_P - association analysis p-value in cases only
control_BETA - linear regression coefficient for the association analysis in controls only
controls_SE - standard error of the regression coefficient in controls only
control_P - association analysis p-value in controls only
N SNPs with p<1e-5 -number of SNPs in a region with p<1e-5
Nearest gene in 30kb window, annotated using hg19 reference
APOE region - linear regression run for number of APOE e4 alleles

## Sheet: Suppl.T5
Supplementary Table 5.Top variants (p<1e-5) for the P-tau181 GWAS association results (N=1869)
SNP	CHR	BP	A1	BETA	SE	P	case_BETA	case_SE	case_P	control_BETA	control_SE	control_P	N SNPs with p<1e-5	Nearest gene
1:75425129	1	75425129	T	0.1011	0.0223	6.136e-06	0.08627	0.02638	0.001099	0.1222	0.04447	0.006234	1	.
5:93810208	5	93810208	C	-0.1081	0.02228	1.317e-06	-0.1115	0.02628	2.342e-05	-0.1069	0.04425	0.01603	1	KIAA0825
6:144264366	6	144264366	C	0.09991	0.02232	8.069e-06	0.0917	0.02633	0.0005123	0.1285	0.04434	0.003933	2	PLAGL1
7:24947024	7	24947024	T	0.106	0.02229	2.151e-06	0.1243	0.02623	2.386e-06	0.04329	0.04446	0.3307	6	OSBPL3
9:89752668	9	89752668	A	-0.09967	0.02229	8.266e-06	-0.09905	0.02629	0.0001714	-0.1026	0.04445	0.02145	4	C9orf170(-10.89kb)
12:131081185	12	131081185	C	0.0998	0.02231	8.157e-06	0.1061	0.02626	5.621e-05	0.08042	0.04454	0.07162	1	.
16:56342059	16	56342059	A	0.09993	0.02227	7.67e-06	0.1045	0.02625	7.191e-05	0.1112	0.04414	0.01209	1	GNAO1
APOE region	19	19:44.4-46.5kb		0.18	0.032	4.7e-08	0.2	0.037	4.45e-08	-0.013	0.093	0.9	2912	APOE
CHR:POS - chromosome and position format; build 37, assembly hg19
CHR - chromosome
BP - position; build 37, assembly hg19
A1 - tested allele
BETA - linear regression coefficient from the association analysis
SE - standard error of the regression coeficient
P - association analysis p-value
case_BETA - linear regression coefficient for the association analysis in cases only
case_SE - standard error of the regression coefficient in cases only
case_P - association analysis p-value in cases only
control_BETA - linear regression coefficient for the association analysis in controls only
controls_SE - standard error of the regression coefficient in controls only
control_P - association analysis p-value in controls only
N SNPs with p<1e-5 -number of SNPs in a region with p<1e-5
Nearest gene in 30kb window, annotated using hg19 reference
APOE region - linear regression run for number of APOE e4 alleles

## Sheet: Suppl.T6
Supplementary Table 6.Top variants (p<1e-5) for the Aβ42/Aβ40 ratio GWAS association results (N=1902)
SNP	CHR	BP	A1	BETA	SE	P	case_BETA	case_SE	case_P	control_BETA	control_SE	control_P	N SNPs with p<1e-5	Nearest gene
2:224100238	2	224100238	T	0.1045	0.02258	3.959e-06	0.1092	0.02624	3.338e-05	0.1049	0.04316	0.01544	7	.
3:148634910	3	148634910	A	0.1042	0.02255	4.099e-06	0.1226	0.02623	3.223e-06	0.04376	0.04263	0.3052	1	CPA3(+20.04kb)
4:184338069	4	184338069	A	0.1032	0.02252	4.925e-06	0.1163	0.02622	9.878e-06	0.04301	0.04274	0.3148	4	CDKN2AIP(-27.72kb)
5:81557085	5	81557085	T	0.1014	0.02255	7.323e-06	0.1043	0.02627	7.511e-05	0.08026	0.0427	0.0608	2	ATG10(+5.869kb)
6:39033593	6	39033593	A	0.1013	0.02253	7.339e-06	0.1017	0.02623	0.0001114	0.09014	0.04276	0.03558	4	GLP1R
7:130370267	7	130370267	G	0.1137	0.02251	4.8e-07	0.151	0.02609	8.86e-09	-0.009052	0.04264	0.832	35	TSGA13| COPG2
7:43397700	7	43397700	T	0.1027	0.02257	5.77e-06	0.1137	0.0263	1.628e-05	0.04861	0.04274	0.256	7	HECW1
8:80359281	8	80359281	C	0.102	0.02262	6.853e-06	0.08209	0.02642	0.001922	0.1715	0.04203	5.275e-05	1	.
10:67640524	10	67640524	A	0.105	0.02256	3.515e-06	0.1118	0.02633	2.338e-05	0.09226	0.04286	0.03187	1	.
15:58532291	15	58532291	C	0.1101	0.02255	1.141e-06	0.1201	0.02625	5.176e-06	0.08817	0.04249	0.0385	15	.
15:63672925	15	63672925	T	0.1038	0.02259	4.642e-06	0.1241	0.02624	2.496e-06	0.04448	0.04293	0.3008	1	CA12
16:78989116	16	78989116	G	0.116	0.02257	3.001e-07	0.1546	0.02617	4.363e-09	-0.02464	0.043	0.5668	4	WWOX
16:69532417	16	69532417	T	0.1019	0.02252	6.476e-06	0.1028	0.02623	9.339e-05	0.104	0.04251	0.01483	1	.
18:46580267	18	46580267	G	0.1019	0.02253	6.562e-06	0.1143	0.02624	1.424e-05	0.04824	0.04256	0.2576	2	DYM
APOE region	19	19:44.4-46.5kb		-0.15	0.03235	1.05e-05	-0.14	0.0366	0.000105	-0.0244	0.10405	0.022	2912	APOE
CHR:POS - chromosome and position format; build 37, assembly hg19
CHR - chromosome
BP - position; build 37, assembly hg19
A1 - tested allele
BETA - linear regression coefficient from the association analysis
SE - standard error of the regression coeficient
P - association analysis p-value
case_BETA - linear regression coefficient for the association analysis in cases only
case_SE - standard error of the regression coefficient in cases only
case_P - association analysis p-value in cases only
control_BETA - linear regression coefficient for the association analysis in controls only
controls_SE - standard error of the regression coefficient in controls only
control_P - association analysis p-value in controls only
N SNPs with p<1e-5 -number of SNPs in a region with p<1e-5
Nearest gene in 30kb window, annotated using hg19 reference
APOE region - linear regression run for number of APOE e4 alleles

## Sheet: Suppl.T7
Supplementary Table 7. Kunkle et al., 2019, GWAS significant SNPs
rsID	NearestGene	CHR	BP	p.value	Aβ40_SNP	Aβ40_P	Aβ42_SNP	Aβ42_P	Aβ42/Aβ40_SNP	Aβ42/Aβ40_P	Ptau181_SNP	Ptau181_P	GFAP_SNP	GFAP_P	NfL_SNP	NfL_P
rs4575098	ADAMTS4	1	161155392	2.1e-10	1:161160640	0.01447	1:161136343	0.1098	1:161153396	0.08094	1:161164166	0.2614	1:161143919	0.1816	1:161159158	0.09678
rs4844610	CR1	1	207802552	3.6e-24	1:207809835	0.008947	1:207810600	0.01119	1:207789269	0.08933	1:207809835	0.1663	1:207793964	0.01776	1:207810600	0.004444
rs6733839	BIN1	2	127892810	2.4e-69	2:127896232	0.01648	2:127896232	0.01293	2:127903692	0.02676	2:127887865	0.0934	2:127873568	0.1006	2:127873568	0.05064
rs35349669	INPP5D	2	234068476	3.6e-11	2:234081324	0.04477	2:234078333	0.08957	2:234083750	0.04918	2:234080747	0.1685	2:234060845	0.03172	2:234061318	0.0421
rs184384746	HESX1	3	57226150	1.2e-08	3:57243262	0.09113	3:57230497	0.3441	3:57243262	0.07992	3:57244972	0.3334	3:57208847	0.3105	3:57213851	0.3007
rs6448453	CLNK	4	11026028	1.9e-09	4:11019238	0.4294	4:11019238	0.07192	4:11023790	0.05646	4:11015578	0.1118	4:11008782	0.01536	4:11044957	0.00477
rs190982	MEF2C	5	88223420	3.2e-08	5:88204712	0.01908	5:88222511	0.01814	5:88206628	0.04711	5:88203716	0.05602	5:88222739	0.02671	5:88218797	0.1049
rs34855541	HLA-DRB1	6	32559825	9.5e-15	6:32577973	0.4581	6:32578590	0.5218	6:32570184	0.2835	6:32569691	0.02889	6:32577222	0.2518	6:32570184	0.05901
rs187370608	UNC5CL	6	40942196	1.5e-16	6:40949933	0.05457	6:40932075	0.2346	6:40929001	0.1004	6:40942996	0.09095	6:40960742	0.03339	6:40927795	0.02006
rs9381563	CD2AP	6	47432637	5.8e-14	6:47412916	0.005231	6:47427283	0.0499	6:47412916	0.1222	6:47427283	0.5229	6:47427283	0.186	6:47446246	0.08722
rs2718058	GPR141	7	37841534	4.8e-09	7:37829536	0.03707	7:37853108	0.02303	7:37853108	0.11	7:37835256	0.3109	7:37843740	0.2003	7:37829536	0.2292
rs1476679	ZCWPW1	7	100004446	9.9e-19	7:100004446	0.08591	7:100010770	0.3874	7:100012334	0.1569	7:100000274	0.1637	7:100010770	0.001636	7:99987236	0.0111
rs10808026	EPHA1	7	143099133	1.1e-14	7:143118650	0.02768	7:143103999	0.03127	7:143093824	0.2652	7:143101984	0.1163	7:143101984	0.1331	7:143101984	0.04549
rs114360492	CNTNAP2	7	145950029	2.1e-09	7:145943770	0.4056	7:145936694	0.2816	7:145943770	0.1283	7:145943770	0.02284	7:145943770	0.09379	7:145941514	0.0187
rs4236673	CLU	8	27464929	1.1e-28	8:27484677	0.01241	8:27466157	0.04285	8:27476347	0.03929	8:27446900	0.1499	8:27477019	0.04806	8:27474202	0.008497
rs7920721	ECHDC3	10	11720308	1.8e-11	10:11714687	0.03456	10:11725372	0.04755	10:11720581	0.0255	10:11720620	0.1093	10:11719978	0.02015	10:11714687	0.0936
rs3740688	SPI1	11	47380340	5.5e-13	11:47370607	0.2043	11:47371130	0.04716	11:47385350	0.05972	11:47398963	0.001715	11:47378396	0.003388	11:47378396	0.01735
rs7933202	MS4A6A	11	59936926	1.9e-19	11:59930966	0.3684	11:59939307	0.5055	11:59918859	0.1596	11:59923508	0.1484	11:59919165	0.04745	11:59942757	0.2846
rs10792832	PICALM	11	85867875	5.1e-36	11:85856187	0.01266	11:85856187	0.003109	11:85873085	0.01817	11:85856706	0.05876	11:85858887	0.004613	11:85881955	0.04261
rs11218343	SORL1	11	121435587	4.6e-17	11:121436955	0.291	11:121425955	0.1511	11:121425851	0.1951	11:121442189	0.007819	11:121451552	0.03309	11:121416828	0.09061
rs17125924	FERMT2	14	53391680	1.3e-11	14:53388005	0.0439	14:53378698	0.1163	14:53388161	0.1778	14:53385526	0.03643	14:53384280	0.008048	14:53388161	0.08997
rs12590654	SLC24A4	14	92938855	8.2e-12	14:92927298	0.07938	14:92921668	0.03415	14:92931164	0.04044	14:92919443	0.3095	14:92919112	0.1952	14:92920371	0.07927
rs59685680	SPPL2A	15	51001534	9.2e-09	15:51000662	0.05329	15:51000662	0.05083	15:50983543	0.3443	15:50986613	0.2954	15:50985303	0.01337	15:50986613	0.04897
rs593742	ADAM10	15	59045774	2.8e-11	15:59031008	0.3586	15:59064965	0.2234	15:59027671	0.5134	15:59034615	0.08656	15:59050897	0.04931	15:59050897	0.2033
rs117618017	APH1B	15	63569902	3.3e-08	15:63574641	0.3313	15:63585896	0.06481	15:63583159	0.02399	15:63587233	0.3367	15:63563303	0.1073	15:63574641	0.009355
rs7185636	IQCK	16	19808163	2.4e-08	16:19824165	0.05489	16:19802123	0.1126	16:19824165	0.06828	16:19802123	0.5765	16:19824493	0.04113	16:19810584	0.3686
rs59735493	KAT8	16	31133100	4e-08	16:31147262	0.2312	16:31143993	0.3979	16:31126688	0.2813	16:31143993	0.6515	16:31132250	0.1373	16:31126688	0.2654
rs4985556	IL34	16	70694000	3.7e-08	16:70699602	0.06302	16:70708159	0.1096	16:70703617	0.1425	16:70703617	0.156	16:70713787	0.1141	16:70674501	0.01692
rs62039712	WWOX	16	79355857	3.7e-08	16:79361201	0.003958	16:79361201	0.02388	16:79336647	0.01876	16:79364932	0.005634	16:79358608	1.166e-05	16:79363814	0.005021
rs12444183	PLCG2	16	81773209	3.2e-08	16:81765007	0.01898	16:81765007	0.01946	16:81765459	0.06255	16:81757610	0.04021	16:81765276	0.06553	16:81765007	0.1879
rs7225151	SCIMP	17	5137047	6.1e-12	17:5136476	0.1902	17:5156235	0.2067	17:5147239	0.07377	17:5122082	0.1252	17:5138304	0.1781	17:5131471	0.1177
rs28394864	RP11-81K2.1	17	47450775	1.9e-08	17:47441678	0.05253	17:47441678	0.0635	17:47459877	0.1418	17:47466640	0.02087	17:47468020	0.1247	17:47468020	0.1267
rs2526380	BZRAP1	17	56398006	2.6e-08	17:56392645	0.03219	17:56390249	0.05591	17:56414321	0.005415	17:56388683	0.01906	17:56397182	0.1739	17:56404703	0.2652
rs138190086	CYB561	17	61538148	1.9e-09	17:61550529	0.02545	17:61557200	0.003103	17:61518766	0.1469	17:61548476	0.006686	17:61543861	0.05709	17:61557200	0.08105
rs76726049	ALPK2	18	56189459	3.3e-08	18:56200150	0.001389	18:56173299	0.0211	18:56207218	0.01081	18:56179565	0.02862	18:56203074	0.01346	18:56173183	0.004774
rs3752246	ABCA7	19	1056492	3.1e-16	19:1075720	0.07005	19:1051214	0.1269	19:1038222	0.4356	19:1051214	0.04429	19:1051214	0.0353	19:1075720	0.06134
rs429358	APOE	19	45411941	1.2e-881	19:45402477	0.6605	19:45412079	0.01661	19:45407788	0.01318	19:45408836	0.0008955	19:45412079	0.001912	19:45402477	0.1063
rs12459419	CD33	19	51728477	6.3e-09	19:51724326	0.6763	19:51708499	0.7062	19:51722145	0.6781	19:51722145	0.4873	19:51724326	0.7324	19:51708499	0.6691
rs6069736	CSTF1	20	54983075	2e-10	20:54963555	0.02529	20:54963555	0.003263	20:54995699	0.2431	20:54963555	0.03181	20:54983075	0.08317	20:54963555	0.012
rs2830500	ADAMTS1	21	28156856	2.6e-08	21:28155000	0.04446	21:28155000	0.01587	21:28164688	0.02368	21:28164000	0.06906	21:28163540	0.05113	21:28174987	0.1099
SNP rs number
Nearest gene defined in Kunkle et al., 2019
CHR - chromosome
BP - position; build 37, assembly hg19
p-value - p-value for the AD asssociation analysis, Kunkle et al., 2019, stage 3.
Aβ40_SNP - SNP (CHR:POS) with the smallest p-value for the Aβ40 association analysis in 20kb window from the original SNP
Aβ40_P - p-value for the Aβ40 association analysis
Aβ42_SNP - SNP (CHR:POS) with the smallest p-value for the Aβ42 association analysis in 20kb window from the original SNP
Aβ42_P - p-value for the Aβ42 association analysis
Aβ42/Aβ40_SNP - SNP (CHR:POS) with the smallest p-value for the Aβ42/Aβ40 association analysis in 20kb window from the original SNP
Aβ42/Aβ40_P - p-value for the Aβ42/Aβ40 association analysis
Ptau181_SNP - SNP (CHR:POS) with the smallest p-value for the Ptau181 association analysis in 20kb window from the original SNP
Ptau181_P - p-value for the Ptau181 association analysis
GFAP_SNP - SNP (CHR:POS) with the smallest p-value for the GFAB association analysis in 20kb window from the original SNP
GFAP_P - p-value for the GFAB association analysis
NfL_SNP - SNP (CHR:POS) with the smallest p-value for the NfL association analysis in 20kb window from the original SNP
NfL_P - p-value for the NfL association analysis

## Sheet: Suppl.T8
Supplementary Table 8:TOP genes (p<1e-3) from gene-associatedanalysis in MAGMA for all biomarkers
Aβ40
GENE	CHR	START	STOP	NSNPS	NPARAM	N	ZSTAT	P	P_FDR
PPM1K	4	89178761	89205983	15	2	1913	3.8733	5.3677e-05	0.910684
GPR63	6	97241998	97285353	67	5	1915	3.6055	0.00015576	0.930712
EME2	16	1823223	1826628	5	2	1913	3.5687	0.00017938	0.930712
KIAA0930	22	45588123	45636650	124	13	1914	3.5155	0.00021943	0.930712
MRPS34	16	1821891	1823152	2	1	1912	3.4552	0.0002749	0.932791
HPSE2	10	100216834	100995632	1166	39	1915	3.3711	0.00037432	0.974946
OTUD6B	8	92082424	92099323	14	1	1915	3.3102	0.0004661	0.974946
B4GALT1	9	33110636	33167356	137	10	1915	3.2368	0.00060433	0.974946
C5orf58	5	169659916	169673235	7	1	1914	3.2174	0.00064687	0.974946
SPSB3	16	1826713	1832582	9	3	1914	3.2169	0.00064782	0.974946
ACAP2	3	194995465	195163817	124	6	1914	3.2164	0.00064896	0.974946
CSE1L	20	47662783	47713497	91	6	1915	3.1655	0.00077401	0.974946
PRADC1	2	73455134	73460356	6	2	1915	3.1483	0.00082102	0.974946
NDUFAF4	6	97337187	97345767	20	4	1915	3.1367	0.00085434	0.974946
C1orf177	1	55271736	55307937	116	7	1914	3.1341	0.00086197	0.974946
HPX	11	6452268	6462254	11	1	1915	3.0924	0.00099274	0.975955
Aβ42
GENE	CHR	START	STOP	NSNPS	NPARAM	N	ZSTAT	P	P_FDR
FAM110D	1	26485511	26489119	7	3	1911	3.6976	0.00010883	0.98725
KRTAP4-11	17	39273433	39274606	1	1	1911	3.4891	0.0002423	0.98725
HPSE2	10	100216834	100995632	1166	39	1911	3.4862	0.00024497	0.98725
TPSG1	16	1271651	1275254	6	2	1908	3.4702	0.00025999	0.98725
CNNM1	10	101088856	101154087	95	11	1911	3.321	0.00044851	0.98725
TMEM244	6	130152389	130182416	144	12	1911	3.2456	0.00058593	0.98725
ORAI1	12	122064455	122079946	14	3	1910	3.2443	0.00058862	0.98725
OR5B12	11	58206593	58207646	1	1	1911	3.2065	0.0006719	0.98725
WNT8B	10	102222812	102243399	25	1	1911	3.1173	0.00091261	0.98725
MORN3	12	122089024	122110531	22	3	1909	3.0944	0.00098622	0.98725
NFL
GENE	CHR	START	STOP	NSNPS	NPARAM	N	ZSTAT	P	P_FDR
SIGLEC1	20	3667617	3693213	66	7	1847	3.6514	0.00013041	0.917954
ING3	7	120590817	120615711	26	2	1848	3.6401	0.00013628	0.917954
SLC26A3	7	107405912	107443678	40	6	1848	3.4367	0.00029445	0.917954
SLC9B1	4	103806205	103947552	108	4	1848	3.4276	0.00030452	0.917954
MST1	3	49721380	49726196	7	3	1848	3.3616	0.00038741	0.917954
JADE1	4	129730779	129796379	39	4	1848	3.3276	0.00043806	0.917954
NSUN7	4	40751914	40812002	100	10	1847	3.2823	0.00051485	0.917954
DDIT4	10	74033677	74035797	2	1	1848	3.2388	0.00060018	0.917954
C17orf89	17	79213039	79215098	2	1	1846	3.2245	0.00063097	0.917954
LYRM2	6	90341943	90348474	10	2	1848	3.1982	0.00069152	0.917954
ANAPC16	10	73975758	73995618	6	1	1847	3.1857	0.00072201	0.917954
KPNA7	7	98771197	98805089	122	5	1848	3.1501	0.00081602	0.917954
PRAC2	17	46800542	46802119	2	1	1848	3.1417	0.00083972	0.917954
RBPMS	8	30242017	30429778	244	14	1847	3.1088	0.00093915	0.917954
GNAI2	3	50264120	50296786	11	3	1847	3.1051	0.0009511	0.917954
GFAP
GENE	CHR	START	STOP	NSNPS	NPARAM	N	ZSTAT	P	P_FDR
RABGGTB	1	76251879	76260775	10	2	1903	3.4645	0.00026564	0.924622
RBBP6	16	24550866	24584184	62	6	1903	3.3633	0.00038512	0.924622
ZNF541	19	48023942	48075994	40	4	1903	3.3432	0.00041413	0.924622
RASSF9	12	86198331	86230318	82	8	1903	3.3176	0.00045391	0.924622
FILIP1	6	76004607	76203516	211	11	1903	3.2498	0.00057749	0.924622
ASB17	1	76384558	76398116	26	5	1903	3.2349	0.0006084	0.924622
OR10J1	1	159409512	159410600	3	2	1903	3.2332	0.00061207	0.924622
KLHL24	3	183353398	183402307	147	2	1903	3.2009	0.00068503	0.924622
TRIM59	3	160153291	160167626	14	2	1903	3.1629	0.000781	0.924622
EPHA4	2	222282747	222437010	306	30	1903	3.1577	0.00079517	0.924622
MTTP	4	100485240	100545154	142	9	1902	3.1431	0.00083589	0.924622
SMC4	3	160117078	160152755	31	3	1903	3.0971	0.00097717	0.924622
PTAU-181
GENE	CHR	START	STOP	NSNPS	NPARAM	N	ZSTAT	P	P_FDR
OSBPL3	7	24836159	25019818	350	43	1869	3.952	3.8746e-05	0.509772
XIRP2	2	167744997	168116263	712	24	1869	3.7044	0.00010595	0.509772
IMP4	2	131100470	131104197	4	2	1869	3.4885	0.00024286	0.509772
C9orf170	9	89763559	89774641	28	3	1869	3.4557	0.00027444	0.509772
MPPED1	22	43807202	43903688	181	21	1869	3.4535	0.00027669	0.509772
BTG1	12	92534054	92539673	9	4	1869	3.4441	0.00028645	0.509772
DOC2A	16	30016835	30023424	11	2	1869	3.4277	0.0003044	0.509772
LOC440292	15	78233745	78245144	7	2	1868	3.3886	0.00035125	0.509772
TAOK2	16	29985188	30003583	19	2	1869	3.3757	0.00036815	0.509772
TMEM219	16	29973351	29984373	8	1	1868	3.348	0.00040699	0.509772
NTNG1	1	107682540	108024477	385	50	1869	3.3424	0.00041532	0.509772
INO80E	16	30007485	30017112	17	3	1868	3.341	0.00041745	0.509772
SERBP1	1	67873493	67896123	14	2	1868	3.3392	0.00042011	0.509772
ZC2HC1B	6	144185573	144259483	81	11	1868	3.3356	0.00042563	0.509772
KLF14	7	130417382	130418860	1	1	1869	3.3196	0.0004507	0.509772
IL12RB2	1	67773047	67862583	141	10	1869	3.2818	0.00051568	0.536175
PLEKHA5	12	19282626	19529334	299	21	1869	3.2649	0.00054745	0.536175
GFRA3	5	137588069	137610544	18	3	1869	3.2413	0.00059487	0.536175
KREMEN2	16	3014217	3018384	1	1	1869	3.2241	0.0006318	0.536175
CEBPG	19	33864575	33873592	7	2	1868	3.1879	0.00071652	0.536175
PKMYT1	16	3018101	3030540	2	1	1869	3.1752	0.0007487	0.536175
PAQR4	16	3019342	3023485	1	1	1869	3.1752	0.0007487	0.536175
EIF3F	11	8008867	8017718	25	5	1869	3.1727	0.00075509	0.536175
C17orf89	17	79213039	79215098	2	1	1868	3.1714	0.00075847	0.536175
ADAR	1	154554533	154600456	72	6	1869	3.1417	0.00083995	0.555023
UNC13D	17	73823306	73840798	37	4	1868	3.138	0.00085056	0.555023
OR8D2	11	124189158	124190093	2	1	1869	3.1268	0.0008836	0.555228
Aβ42/Aβ40
GENE	CHR	START	STOP	NSNPS	NPARAM	N	ZSTAT	P	P_FDR
BID	22	18216906	18257431	60	10	1901	3.5637	0.00018282	0.980128
SRGAP3	3	9022275	9291369	579	84	1901	3.2275	0.0006244	0.980128
ANGPTL5	11	101761405	101787253	19	3	1902	3.1992	0.00068901	0.980128
LOC101928635	15	58505734	58542179	75	8	1902	3.1977	0.00069271	0.980128
COPG2	7	130146079	130353598	146	10	1902	3.1833	0.00072805	0.980128
SLC22A15	1	116519119	116612675	106	10	1902	3.1775	0.00074272	0.980128
BCL2L13	22	18111621	18213621	236	13	1902	3.161	0.00078609	0.980128
DNAJA2	16	46989274	47007625	2	1	1902	3.1122	0.00092849	0.980128
GENE - annotated gene name with MAGMA NCB137
CHR - chromosome
START-STOP - gene boundaries
NSNPS - number of SNPs
NPARAM- number of parameters
N - number of samples
ZSTAT - z-statistic value
P - p-value of the association test
P(FDR) - FDR corrected p-value

## Sheet: Suppl.T9
Supplementary Table 9: Top gene-set analysis (p<1e-3) for all biomarkers using MAGMA and annotated gene sets from GO and REACTOME
Abbreviations: NGENES, number of genes in the data that are in the gene set; BETA_STD, the semi-standardized regression coefficient, corresponding to the predicted change in Z-value given a change of one standard deviation in the predictor gene set; SE, the standard error of the regression coefficient; P, the competitive gene-set p-value; P_FDR, the competitive gene-set p-value FDR (<0.05) adjust…
Aβ40
GENE-SET ANOTATION	NGENES	BETA_STD	SE	P	P_FDR	FULL_NAME
GO:0031462_Cul2-RING_ubiquit...	15	0.027155	0.25035	0.00013184	0.669376	GO:0031462_Cul2-RING_ubiquitin_ligase_complex
GO:0048488_synaptic_vesicle_...	31	0.021324	0.14305	0.00024195	0.669376	GO:0048488_synaptic_vesicle_endocytosis
GO:0140238_presynaptic_endoc...	31	0.021324	0.14305	0.00024195	0.669376	GO:0140238_presynaptic_endocytosis
GO:0044297_cell_body	183	0.021732	0.06192	0.00034075	0.669376	GO:0044297_cell_body
GO:0048638_regulation_of_dev...	143	0.021647	0.072909	0.00058314	0.669376	GO:0048638_regulation_of_developmental_growth
GO:0010975_regulation_of_neu...	290	0.021313	0.051294	0.0006754	0.669376	GO:0010975_regulation_of_neuron_projection_development
BIOCARTA_REELIN_PATHWAY	7	0.019327	0.30038	0.00076823	0.669376	BIOCARTA_REELIN_PATHWAY
GO:0036465_synaptic_vesicle_...	38	0.018266	0.12323	0.00085932	0.669376	GO:0036465_synaptic_vesicle_recycling
R-HSA-111471_Apoptotic_facto...	16	0.017933	0.1865	0.00086796	0.669376	R-HSA-111471_Apoptotic_factor-mediated_response
GO:0016849_phosphorus-oxygen...	18	0.021604	0.2128	0.00091101	0.669376	GO:0016849_phosphorus-oxygen_lyase_activity
GO:0001892_embryonic_placent...	22	0.020542	0.18346	0.00093263	0.669376	GO:0001892_embryonic_placenta_development
GO:0002824_positive_regulati...	68	0.021316	0.10883	0.00096985	0.669376	GO:0002824_positive_regulation_of_adaptive_immune_response_based_on_somatic_recombination_of_immune_receptors_built_from_immunoglobulin_superfamily_domains
Aβ42
GENE-SET ANOTATION	NGENES	BETA_STD	SE	P	P_FDR	FULL_NAME
GO:0055076_transition_metal_...	88	0.024459	0.09131	9.6501e-05	0.423079	GO:0055076_transition_metal_ion_homeostasis
GO:0007339_binding_of_sperm_...	21	0.023123	0.18088	0.00013901	0.423079	GO:0007339_binding_of_sperm_to_zona_pellucida
GO:0036297_interstrand_cross...	47	0.020465	0.10894	0.00017634	0.423079	GO:0036297_interstrand_cross-link_repair
GO:0005506_iron_ion_binding	46	0.022444	0.12288	0.00022271	0.423079	GO:0005506_iron_ion_binding
GO:0002251_organ_or_tissue_s...	24	0.019589	0.14881	0.0002311	0.423079	GO:0002251_organ_or_tissue_specific_immune_response
GO:0055072_iron_ion_homeosta...	50	0.020772	0.11176	0.00030426	0.423079	GO:0055072_iron_ion_homeostasis
GO:0031280_negative_regulati...	17	0.020843	0.19285	0.00031866	0.423079	GO:0031280_negative_regulation_of_cyclase_activity
GO:1903312_negative_regulati...	62	0.021427	0.10662	0.00043475	0.423079	GO:1903312_negative_regulation_of_mRNA_metabolic_process
GO:0008198_ferrous_iron_bind...	17	0.022434	0.21383	0.00045774	0.423079	GO:0008198_ferrous_iron_binding
GO:0046916_cellular_transiti...	80	0.02153	0.095128	0.00047828	0.423079	GO:0046916_cellular_transition_metal_ion_homeostasis
GO:0007194_negative_regulati...	16	0.019863	0.1971	0.00051436	0.423079	GO:0007194_negative_regulation_of_adenylate_cyclase_activity
GO:0002227_innate_immune_res...	15	0.017656	0.18144	0.00053124	0.423079	GO:0002227_innate_immune_response_in_mucosa
GO:0002385_mucosal_immune_re...	22	0.017878	0.15307	0.00058738	0.423079	GO:0002385_mucosal_immune_response
GO:1902373_negative_regulati...	42	0.02134	0.13237	0.00059048	0.423079	GO:1902373_negative_regulation_of_mRNA_catabolic_process
GO:0002831_regulation_of_res...	103	0.02058	0.082793	0.00068885	0.460657	GO:0002831_regulation_of_response_to_biotic_stimulus
GO:0080182_histone_H3-K4_tri...	12	0.020834	0.24739	0.00076986	0.482654	GO:0080182_histone_H3-K4_trimethylation
GO:0099518_vesicle_cytoskele...	58	0.019542	0.10719	0.00089535	0.528309	GO:0099518_vesicle_cytoskeletal_trafficking
KEGG_P53_SIGNALING_PATHWAY	62	0.020264	0.10864	0.00099912	0.529462	KEGG_P53_SIGNALING_PATHWAY
NfL
GENE-SET ANOTATION	NGENES	BETA_STD	SE	P	P_FDR	FULL_NAME
R-HSA-210990_PECAM1_interact…	10	0.025253	0.27548	7.9705e-05	0.303045	R-HSA-210990_PECAM1_interactions
GO:0051965_positive_regulati...	25	0.025884	0.18347	0.00011804	0.303045	GO:0051965_positive_regulation_of_synapse_assembly
R-HSA-162599_Late_Phase_of_H...	124	0.023106	0.074669	0.00014062	0.303045	R-HSA-162599_Late_Phase_of_HIV_Life_Cycle
GO:0045109_intermediate_fila...	16	0.024311	0.21854	0.00014548	0.303045	GO:0045109_intermediate_filament_organization
GO:0046426_negative_regulati...	12	0.022374	0.23735	0.00019643	0.303045	GO:0046426_negative_regulation_of_JAK-STAT_cascade
GO:1904893_negative_regulati...	13	0.021964	0.23101	0.00029614	0.303045	GO:1904893_negative_regulation_of_STAT_cascade
GO:0050962_detection_of_ligh...	10	0.021183	0.25458	0.00030452	0.303045	GO:0050962_detection_of_light_stimulus_involved_in_sensory_perception
GO:0050908_detection_of_ligh...	10	0.021183	0.25458	0.00030452	0.303045	GO:0050908_detection_of_light_stimulus_involved_in_visual_perception
GO:0045104_intermediate_fila...	32	0.020067	0.13546	0.00032068	0.303045	GO:0045104_intermediate_filament_cytoskeleton_organization
GO:0045103_intermediate_fila...	32	0.020067	0.13546	0.00032068	0.303045	GO:0045103_intermediate_filament-based_process
R-HSA-162587_HIV_Life_Cycle	136	0.021731	0.0718	0.00034537	0.303045	R-HSA-162587_HIV_Life_Cycle
R-HSA-163680_AMPK_inhibits_c...	8	0.020481	0.27905	0.00036253	0.303045	R-HSA-163680_AMPK_inhibits_chREBP_transcriptional_activation_activity
GO:0010719_negative_regulati...	22	0.021698	0.18071	0.00042536	0.328214	GO:0010719_negative_regulation_of_epithelial_to_mesenchymal_transition
R-HSA-204626_Hypusine_synthe...	3	0.017678	0.40942	0.0005839	0.361595	R-HSA-204626_Hypusine_synthesis_from_eIF5A-lysine
GO:0010862_positive_regulati...	44	0.021862	0.13277	0.00060409	0.361595	GO:0010862_positive_regulation_of_pathway-restricted_SMAD_protein_phosphorylation
R-HSA-1251932_PLCG1_events_i...	4	0.024013	0.48385	0.00061509	0.361595	R-HSA-1251932_PLCG1_events_in_ERBB2_signaling
GO:0032259_methylation	188	0.019509	0.057998	0.00065753	0.361595	GO:0032259_methylation
GO:0098739_import_across_pla...	78	0.022344	0.10317	0.00068517	0.361595	GO:0098739_import_across_plasma_membrane
GO:1902282_voltage-gated_pot...	9	0.023508	0.3218	0.00075716	0.361595	GO:1902282_voltage-gated_potassium_channel_activity_involved_in_ventricular_cardiac_muscle_cell_action_potential_repolarization
GO:0090505_epiboly_involved_...	21	0.022184	0.19968	0.00079145	0.361595	GO:0090505_epiboly_involved_in_wound_healing
GO:0044319_wound_healing,_sp...	21	0.022184	0.19968	0.00079145	0.361595	GO:0044319_wound_healing,_spreading_of_cells
GO:0008757_S-adenosylmethion...	137	0.019127	0.06765	0.00079305	0.361595	GO:0008757_S-adenosylmethionine-dependent_methyltransferase_activity
GO:0034063_stress_granule_as...	12	0.026153	0.31356	0.00085444	0.372647	GO:0034063_stress_granule_assembly
GO:0002011_morphogenesis_of_...	34	0.021899	0.15791	0.00096636	0.403898	GO:0002011_morphogenesis_of_an_epithelial_sheet
GFAP
GENE-SET ANOTATION	NGENES	BETA_STD	SE	P	P_FDR	FULL_NAME
GO:0019585_glucuronate_metab...	19	0.031309	0.25402	0.00011474	0.264889	GO:0019585_glucuronate_metabolic_process
GO:0006063_uronic_acid_metab...	19	0.031309	0.25402	0.00011474	0.264889	GO:0006063_uronic_acid_metabolic_process
GO:0030889_negative_regulati...	11	0.024706	0.26895	0.00015432	0.264889	GO:0030889_negative_regulation_of_B_cell_proliferation
GO:0070664_negative_regulati...	48	0.024107	0.12604	0.00015905	0.264889	GO:0070664_negative_regulation_of_leukocyte_proliferation
R-HSA-399719_Trafficking_of_...	29	0.022461	0.15187	0.00017214	0.264889	R-HSA-399719_Trafficking_of_AMPA_receptors
R-HSA-399721_Glutamate_bindi...	29	0.022461	0.15187	0.00017214	0.264889	R-HSA-399721_Glutamate_binding__activation_of_AMPA_receptors_and_synaptic_plasticity
GO:0061014_positive_regulati...	41	0.020597	0.12022	0.00024292	0.264889	GO:0061014_positive_regulation_of_mRNA_catabolic_process
GO:0000460_maturation_of_5.8...	26	0.021816	0.16091	0.00026508	0.264889	GO:0000460_maturation_of_5.8S_rRNA
GO:1900153_positive_regulati...	15	0.021001	0.20495	0.00028356	0.264889	GO:1900153_positive_regulation_of_nuclear-transcribed_mRNA_catabolic_process,_deadenylation-dependent_decay
GO:1900151_regulation_of_nuc...	17	0.021133	0.19647	0.00033809	0.264889	GO:1900151_regulation_of_nuclear-transcribed_mRNA_catabolic_process,_deadenylation-dependent_decay
GO:0051580_regulation_of_neu...	15	0.022801	0.22707	0.00036546	0.264889	GO:0051580_regulation_of_neurotransmitter_uptake
GO:0050672_negative_regulati...	44	0.022789	0.13333	0.00038983	0.264889	GO:0050672_negative_regulation_of_lymphocyte_proliferation
R-HSA-8849469_PTK6_Regulates...	7	0.018564	0.2724	0.00039665	0.264889	R-HSA-8849469_PTK6_Regulates_RTKs_and_Their_Effectors_AKT1_and_DOK1
GO:0032945_negative_regulati...	45	0.022713	0.13214	0.00041711	0.264889	GO:0032945_negative_regulation_of_mononuclear_cell_proliferation
GO:0006554_lysine_catabolic_...	12	0.020134	0.22731	0.00043276	0.264889	GO:0006554_lysine_catabolic_process
R-HSA-71064_Lysine_catabolism	12	0.020134	0.22731	0.00043276	0.264889	R-HSA-71064_Lysine_catabolism
GO:0044706_multi-multicellul...	58	0.022046	0.11372	0.00044892	0.264889	GO:0044706_multi-multicellular_organism_process
PID_FCER1_PATHWAY	54	0.019927	0.10856	0.00056099	0.312627	PID_FCER1_PATHWAY
GO:0033628_regulation_of_cel...	36	0.020868	0.14107	0.00065439	0.345483	GO:0033628_regulation_of_cell_adhesion_mediated_by_integrin
GO:0007416_synapse_assembly	59	0.019579	0.10649	0.00089584	0.378589	GO:0007416_synapse_assembly
R-HSA-8941413_Events_associa...	2	0.021001	0.62078	0.00091862	0.378589	R-HSA-8941413_Events_associated_with_phagocytolytic_activity_of_PMN_cells
PTAU-181
GENE-SET ANOTATION	NGENES	BETA_STD	SE	P	P_FDR	FULL_NAME
GO:0060338_regulation_of_typ...	25	0.021668	0.1529	0.0001106	0.547851	GO:0060338_regulation_of_type_I_interferon-mediated_signaling_pathway
GO:0071158_positive_regulati...	66	0.021347	0.099789	0.00029559	0.547851	GO:0071158_positive_regulation_of_cell_cycle_arrest
GO:0050890_cognition	130	0.023558	0.07862	0.0002957	0.547851	GO:0050890_cognition
GO:0034249_negative_regulati...	118	0.020847	0.074293	0.00036818	0.547851	GO:0034249_negative_regulation_of_cellular_amide_metabolic_process
GO:0071356_cellular_response...	177	0.022039	0.064935	0.00041946	0.547851	GO:0071356_cellular_response_to_tumor_necrosis_factor
GO:0034612_response_to_tumor...	194	0.02192	0.061837	0.00042908	0.547851	GO:0034612_response_to_tumor_necrosis_factor
GO:0033235_positive_regulati...	10	0.018681	0.23468	0.00052079	0.547851	GO:0033235_positive_regulation_of_protein_sumoylation
GO:1903319_positive_regulati...	20	0.020152	0.17988	0.00054873	0.547851	GO:1903319_positive_regulation_of_protein_maturation
GO:0033233_regulation_of_pro...	16	0.020245	0.20514	0.00065354	0.547851	GO:0033233_regulation_of_protein_sumoylation
GO:0048596_embryonic_camera-...	14	0.018809	0.20935	0.00087924	0.547851	GO:0048596_embryonic_camera-type_eye_morphogenesis
GO:0072431_signal_transducti...	50	0.019385	0.11485	0.0009261	0.547851	GO:0072431_signal_transduction_involved_in_mitotic_G1_DNA_damage_checkpoint
GO:1902402_signal_transducti...	50	0.019385	0.11485	0.0009261	0.547851	GO:1902402_signal_transduction_involved_in_mitotic_DNA_damage_checkpoint
GO:1902403_signal_transducti...	50	0.019385	0.11485	0.0009261	0.547851	GO:1902403_signal_transduction_involved_in_mitotic_DNA_integrity_checkpoint
GO:1902400_intracellular_sig...	50	0.019385	0.11485	0.0009261	0.547851	GO:1902400_intracellular_signal_transduction_involved_in_G1_DNA_damage_checkpoint
GO:0072413_signal_transducti...	50	0.019385	0.11485	0.0009261	0.547851	GO:0072413_signal_transduction_involved_in_mitotic_cell_cycle_checkpoint
GO:0032693_negative_regulati...	15	0.021886	0.23779	0.0009807	0.547851	GO:0032693_negative_regulation_of_interleukin-10_production
GO:1903317_regulation_of_pro...	84	0.020923	0.096282	0.00098282	0.547851	GO:1903317_regulation_of_protein_maturation
Aβ42/Aβ40
GENE-SET ANOTATION	NGENES	BETA_STD	SE	P	P_FDR	FULL_NAME
GO:0018904_ether_metabolic_p...	12	0.023044	0.23809	0.00013647	0.99996	GO:0018904_ether_metabolic_process
R-HSA-167826_The_fatty_acid_...	4	0.026323	0.53444	0.00066957	0.99996	R-HSA-167826_The_fatty_acid_cycling_model
R-HSA-167827_The_proton_buff...	4	0.026323	0.53444	0.00066957	0.99996	R-HSA-167827_The_proton_buffering_model
GO:0098805_whole_membrane	1100	0.019597	0.025394	0.00086381	0.99996	GO:0098805_whole_membrane
